# Supplementary material for: Herb-Induced Liver Injury: Phylogenetic Relationship, Structure-Toxicity Relationship, and Herb-Ingredient Network Analysis
Source: Int J Mol Sci. 2019 Jul 25;20(15):3633. doi: 10.3390/ijms20153633 (PMC6695972; doi:10.3390/ijms20153633)
Supplement: Supplementary file 1 [file ijms-20-03633-s001.zip]

Archive with 1 entries (1 files):
- ijms-521124-supplementary.tgz
